# Supplementary material for: Simulation of the Ontogeny of Social Jet Lag: A Shift in Just One of the Parameters of a Model of Sleep-Wake Regulating Process Accounts for the Delay of Sleep Phase Across Adolescence
Source: Front Physiol. 2018 Nov 5;9:1529. doi: 10.3389/fphys.2018.01529 (PMC6230565; doi:10.3389/fphys.2018.01529)
Supplement: Supplementary file 1 [file Table_1.XLSX]

## Sheet: 160 samples (ages)ages
Sample #		Weekdays		Weekends		Published in		Mean	Country	Note		method	Reference
Odered	Collected	BT	RT	BT	RT	Author(s)	Year	age		#			Author(s). Title. Journal. Year;Volume(Issue):Pages
1	74	20.1167	7.25	20.1667	7.36667	Randler et al	2012	0.5	Germany			0	Randler C, Fontius I, Vollmer C. Delayed weekend sleep pattern in German infants and children aged 0–6 years. Biol Rhythm Res, 2012;43, 225–234.
2	75	19.9	7.15	20.0667	7.36667	Randler et al	2012	1	Germany			0	Randler C, Fontius I, Vollmer C. Delayed weekend sleep pattern in German infants and children aged 0–6 years. Biol Rhythm Res, 2012;43, 225–234.
3	37	21.4	8.1	21.5	8.5	Thorleifsdottir et al	2002	1.5	Iceland	5	Taken from a graph	0	Thorleifsdottir B, Bjornsson JK, Benediktsdottir B, Gislason T, Kristbjarnarson H. Sleep and sleep habits from childhood to young adulthood over a 10-year period. J Psychosom Res 2002;53:529–37.
4	76	20.1333	7.2	20.4167	7.53333	Randler et al	2012	2	Germany			0	Randler C, Fontius I, Vollmer C. Delayed weekend sleep pattern in German infants and children aged 0–6 years. Biol Rhythm Res, 2012;43, 225–234.
5	38	21.1	8.3	21.6	8.75	Thorleifsdottir et al	2002	2.5	Iceland	5	Taken from a graph	0	Thorleifsdottir B, Bjornsson JK, Benediktsdottir B, Gislason T, Kristbjarnarson H. Sleep and sleep habits from childhood to young adulthood over a 10-year period. J Psychosom Res 2002;53:529–37.
6	77	19.9	7.13333	20.2333	7.48333	Randler et al	2012	3	Germany			0	Randler C, Fontius I, Vollmer C. Delayed weekend sleep pattern in German infants and children aged 0–6 years. Biol Rhythm Res, 2012;43, 225–234.
9	180	21.16	6.95	21.455	7.525	Doi et al	2016	4	Japan	4	Averaged over chronotypes	0	Doi Y, Ishihara K, Uchiyama M. Epidemiological study on chronotype among preschool children in Japan: Prevalence, sleep-wake patterns, and associated factors. Chronobiol Int. 2016;33(10):1340-1350.
7	78	19.85	7.08333	20.3333	7.46667	Randler et al	2012	4	Germany			0	Randler C, Fontius I, Vollmer C. Delayed weekend sleep pattern in German infants and children aged 0–6 years. Biol Rhythm Res, 2012;43, 225–234.
8	85	20.0167	6.88333	20.6333	7.36667	Touchette et al	2008	4	Canada			0	Touchette E, Mongrain V, Petit D, Tremblay RE, Montplaisir JY. Development of sleep-wake schedules during childhood and relationship with sleep duration. Arch Pediatr Adolesc Med. 2008 Apr;162(4):343-9.
11	92	21.6	7.1	22	9.2	Mishra et al	2017	4.5	India			0	Mishra A, Pandey RK, Minz A, Arora V. Sleeping habits among school children and their effects on sleep pattern. J Caring Sci. 2017;6(4):315-323.
10	39	21.8	8.45	22.15	8.98	Thorleifsdottir et al	2002	4.5	Iceland	5	Taken from a graph	0	Thorleifsdottir B, Bjornsson JK, Benediktsdottir B, Gislason T, Kristbjarnarson H. Sleep and sleep habits from childhood to young adulthood over a 10-year period. J Psychosom Res 2002;53:529–37.
12	79	19.8833	7.18333	20.45	7.56667	Randler et al	2012	5	Germany			0	Randler C, Fontius I, Vollmer C. Delayed weekend sleep pattern in German infants and children aged 0–6 years. Biol Rhythm Res, 2012;43, 225–234.
13	86	20	6.86667	20.7167	7.48333	Touchette et al	2008	5	Canada			0	Touchette E, Mongrain V, Petit D, Tremblay RE, Montplaisir JY. Development of sleep-wake schedules during childhood and relationship with sleep duration. Arch Pediatr Adolesc Med. 2008 Apr;162(4):343-9.
15	80	19.75	6.78333	20.4833	7.41667	Randler et al	2012	6	Germany			0	Randler C, Fontius I, Vollmer C. Delayed weekend sleep pattern in German infants and children aged 0–6 years. Biol Rhythm Res, 2012;43, 225–234.
14	52	20.2568	7.038	21.3585	8.55867	Spruyt et al	2005	6	Belgium			0	Spruyt K, O’Brien LM, Cluydts R, Verleye GB, Ferri R. Odds, prevalence and predictors of sleep problems in school-age normal children. J Sleep Res 2005;14:163–76.
16	87	19.8333	6.7	20.7333	7.43333	Touchette et al	2008	6	Canada			0	Touchette E, Mongrain V, Petit D, Tremblay RE, Montplaisir JY. Development of sleep-wake schedules during childhood and relationship with sleep duration. Arch Pediatr Adolesc Med. 2008 Apr;162(4):343-9.
18	99	20.4333	6.43333	21.1417	6.925	Gruber et al	2018	6.5	Canada	3	Averaged over genders	2	Gruber R, Somerville G, Wells S, Keskinel D, Santisteban JA. An actigraphic study of the sleep patterns of younger and older school-age children. Sleep Med. 2018;47:117-125.
17	40	22.2	8.5	22.7	8.01	Thorleifsdottir et al	2002	6.5	Iceland	5	Taken from a graph	0	Thorleifsdottir B, Bjornsson JK, Benediktsdottir B, Gislason T, Kristbjarnarson H. Sleep and sleep habits from childhood to young adulthood over a 10-year period. J Psychosom Res 2002;53:529–37.
19	81	20.2833	7.11667	20.7833	7.85	Werner et al	2009	6.7	Switzerland			0	Werner H, Lebourgeois MK, Geiger A, Jenni OG. Assessment of chronotype in four- to eleven-year-old children: reliability and validity of the Children's Chronotype Questionnaire (CCTQ). Chronobiol Int. 2009 Jul;26(5):992-1014.
20	53	20.3733	7.0545	21.5742	8.69167	Spruyt et al	2005	7	Belgium			0	Spruyt K, O’Brien LM, Cluydts R, Verleye GB, Ferri R. Odds, prevalence and predictors of sleep problems in school-age normal children. J Sleep Res 2005;14:163–76.
23	93	21.9	6.9	22.5	8.9	Mishra et al	2017	8	India			0	Mishra A, Pandey RK, Minz A, Arora V. Sleeping habits among school children and their effects on sleep pattern. J Caring Sci. 2017;6(4):315-323.
21	30	21.8333	7.25	22.8667	10.2667	Russo et al	2007	8	Italy			0	Russo PM, Bruni O, Lucidi F, Ferri R, Violani C. Sleep habits and circadian preference in Italian children and adolescents. J Sleep Res 2007;16:163–9.
22	54	20.4728	7.02117	21.6408	8.67467	Spruyt et al	2005	8	Belgium			0	Spruyt K, O’Brien LM, Cluydts R, Verleye GB, Ferri R. Odds, prevalence and predictors of sleep problems in school-age normal children. J Sleep Res 2005;14:163–76.
25	100	20.8333	6.43333	21.6917	7.25	Gruber et al	2018	8.5	Canada	3	Averaged over genders	2	Gruber R, Somerville G, Wells S, Keskinel D, Santisteban JA. An actigraphic study of the sleep patterns of younger and older school-age children. Sleep Med. 2018;47:117-125.
24	41	22.5	8.45	23.1	9.2	Thorleifsdottir et al	2002	8.5	Iceland	5	Taken from a graph	0	Thorleifsdottir B, Bjornsson JK, Benediktsdottir B, Gislason T, Kristbjarnarson H. Sleep and sleep habits from childhood to young adulthood over a 10-year period. J Psychosom Res 2002;53:529–37.
28	102	20.95	5.88333	22.1833	7.96667	Arora et al	2018	9	Qatar			2	Arora T, Gad H, Omar OM, Choudhury S, Chagoury O, Sheikh J, Taheri S. The associations among objectively estimated sleep and obesity indicators in elementary schoolchildren. Sleep Med. 2018;47:25-31.
32	110	21.4667	6.63333	22.05	7.25	Crowley et al	2014	9	USA			2	Crowley SJ, Van Reen E, LeBourgeois MK, Acebo C, Tarokh L, Seifer R, Barker DH, Carskadon MA. A longitudinal assessment of sleep timing, circadian phase, and phase angle of entrainment across human adolescence. PLoS One. 2014 Nov 7;9(11):e112199.
29	107	21.9833	7.33333	23.0833	9.26667	Esposito et al	2014	9	Italy			0	Esposito M J, Gnisci A, Fabbri M, Cicogna P. Sleep duration in Italian children: Parental control on bedtime as explaining factor. Sleep and Hypnosis 2014;16, 1–9.
30	108	21.9667	7.26667	23.1333	9.33333	Esposito et al	2014	9	Italy			0	Esposito M J, Gnisci A, Fabbri M, Cicogna P. Sleep duration in Italian children: Parental control on bedtime as explaining factor. Sleep and Hypnosis 2014;16, 1–9.
31	109	22.1833	7.26667	23.4333	9.46667	Esposito et al	2014	9	Italy			0	Esposito M J, Gnisci A, Fabbri M, Cicogna P. Sleep duration in Italian children: Parental control on bedtime as explaining factor. Sleep and Hypnosis 2014;16, 1–9.
26	31	21.9667	7.18333	23	10.2167	Russo et al	2007	9	Italy			0	Russo PM, Bruni O, Lucidi F, Ferri R, Violani C. Sleep habits and circadian preference in Italian children and adolescents. J Sleep Res 2007;16:163–9.
27	55	20.6723	7.05433	21.8573	8.79167	Spruyt et al	2005	9	Belgium			0	Spruyt K, O’Brien LM, Cluydts R, Verleye GB, Ferri R. Odds, prevalence and predictors of sleep problems in school-age normal children. J Sleep Res 2005;14:163–76.
33	88	22.35	7.51667	22.9167	8.98333	Zhang et al	2010	9.2	Hong Kong			0	Zhang J, Li AM, Fok TF, Wing YK. Roles of parental sleep/wake patterns, socioeconomic status, and daytime activities in the sleep/wake patterns of children. J Pediatr. 2010;156(4):606-12
37	111	21.7333	6.76667	22.4333	7.36667	Crowley et al	2014	10	USA			2	Crowley SJ, Van Reen E, LeBourgeois MK, Acebo C, Tarokh L, Seifer R, Barker DH, Carskadon MA. A longitudinal assessment of sleep timing, circadian phase, and phase angle of entrainment across human adolescence. PLoS One. 2014 Nov 7;9(11):e112199.
34	24	20.475	6.98333	21.425	7.84167	Laberge et al	2001	10	Canada	3	Averaged over genders	0	Laberge L, Petit D, Simard C, Vitaro F, Tremblay RE, Montplaisir J. Development of sleep patterns in early adolescence. J Sleep Res 2001;10:59–67.
35	32	22.15	7.3	23.25	10.1	Russo et al	2007	10	Italy			0	Russo PM, Bruni O, Lucidi F, Ferri R, Violani C. Sleep habits and circadian preference in Italian children and adolescents. J Sleep Res 2007;16:163–9.
36	56	20.7893	7.07117	22.0407	8.892	Spruyt et al	2005	10	Belgium			0	Spruyt K, O’Brien LM, Cluydts R, Verleye GB, Ferri R. Odds, prevalence and predictors of sleep problems in school-age normal children. J Sleep Res 2005;14:163–76.
39	101	21.525	6.55833	22.6167	7.75833	Gruber et al	2018	10.5	Canada	3	Averaged over genders	2	Gruber R, Somerville G, Wells S, Keskinel D, Santisteban JA. An actigraphic study of the sleep patterns of younger and older school-age children. Sleep Med. 2018;47:117-125.
38	42	22.6	7.75	23.45	9.4	Thorleifsdottir et al	2002	10.5	Iceland	5	Taken from a graph	0	Thorleifsdottir B, Bjornsson JK, Benediktsdottir B, Gislason T, Kristbjarnarson H. Sleep and sleep habits from childhood to young adulthood over a 10-year period. J Psychosom Res 2002;53:529–37.
40	1	21.5	7.08333	22.3667	8.41667	Carskadon	1990	11	USA			0	Carskadon MA. Patterns of sleep and sleepiness in adolescents. Pediatrician 1990;17(1):5–12.
41	2	21.4	6.7	22.5167	8.88333	Carskadon	2011	11	USA	1	Sleep in America Poll (2006)	0	Carskadon MA. Sleep in Adolescents:The Perfect Storm.Pediatr Clin N Am 58 (2011) 637–647.
46	112	21.9833	6.65	22.6333	7.51667	Crowley et al	2014	11	USA			2	Crowley SJ, Van Reen E, LeBourgeois MK, Acebo C, Tarokh L, Seifer R, Barker DH, Carskadon MA. A longitudinal assessment of sleep timing, circadian phase, and phase angle of entrainment across human adolescence. PLoS One. 2014 Nov 7;9(11):e112199.
47	135	21.2833	6.76667	22.7833	9.81667	Kubiszewski et al	2014	11	France			0	Kubiszewski V, Fontaine R, Potard C, Gimenes G. Bullying, sleep/wake patterns and subjective sleep disorders: findings from a cross-sectional survey. Chronobiol Int. 2014;31(4):542-53.
42	25	20.775	6.98333	21.7583	8.125	Laberge et al	2001	11	Canada	3	Averaged over genders	0	Laberge L, Petit D, Simard C, Vitaro F, Tremblay RE, Montplaisir J. Development of sleep patterns in early adolescence. J Sleep Res 2001;10:59–67.
43	33	22.3667	7.08333	23.4833	9.98333	Russo et al	2007	11	Italy			0	Russo PM, Bruni O, Lucidi F, Ferri R, Violani C. Sleep habits and circadian preference in Italian children and adolescents. J Sleep Res 2007;16:163–9.
44	57	20.956	7.03733	22.1907	8.95817	Spruyt et al	2005	11	Belgium			0	Spruyt K, O’Brien LM, Cluydts R, Verleye GB, Ferri R. Odds, prevalence and predictors of sleep problems in school-age normal children. J Sleep Res 2005;14:163–76.
45	73	22.35	6.53333	22.3667	8.41667	Warner et al	2008	11	Australia	6	Free days are holidays/vacations	0	Warner S, Murray G, Meyer D. Holiday and school-term sleep patterns of Australian adolescents. J Adolesc 2008;31:595–608.
48	69	22.7	7.3	23	8.1	Yang et al	2005	11.2	Korea			0	Yang C, Kim JK, Patel SR, Lee J. Age related changes in sleep/wake patterns among Korean teenagers. Pediatrics 2005;115:250–6.
49	123	22.1	6.18333	22.5833	7.38333	Komada et al	2016	11.3	Japan			0	Komada Y, Breugelmans R, Drake CL, Nakajima S, Tamura N, Tanaka H, Inoue S, Inoue Y. Social jetlag affects subjective daytime sleepiness in school-aged children and adolescents: A study using the Japanese version of the Pediatric Daytime Sleepiness Scale (PDSS-J). Chronobiol Int. 2016;33(10):1311-1319.
50	3	21.5	7.08333	22.3667	8.41667	Carskadon	1990	12	USA			0	Carskadon MA. Patterns of sleep and sleepiness in adolescents. Pediatrician 1990;17(1):5–12.
51	4	21.8667	6.58333	23.0833	9.2	Carskadon	2011	12	USA	1	Sleep in America Poll (2006)	0	Carskadon MA. Sleep in Adolescents:The Perfect Storm.Pediatr Clin N Am 58 (2011) 637–647.
57	113	22.1167	6.33333	22.8167	7.46667	Crowley et al	2014	12	USA			2	Crowley SJ, Van Reen E, LeBourgeois MK, Acebo C, Tarokh L, Seifer R, Barker DH, Carskadon MA. A longitudinal assessment of sleep timing, circadian phase, and phase angle of entrainment across human adolescence. PLoS One. 2014 Nov 7;9(11):e112199.
56	90	22.5333	6.56667	23.7333	9.16667	Gau & Merikangas	2004	12	Taiwan			0	Gau SS, Merikangas KR. Similarities and differences in sleep-wake patterns among adults and their children. Sleep 2004;27(2):299-304.
58	173	21.355	6.805	22.89	9.1	Arora &Taheri	2015	12	UK	4	Averaged over chronotypes	0	Arora T, Taheri S. Associations among late chronotype, body mass index and dietary behaviors in young adolescents. Int J Obes (Lond) 2015;39(1):39-44.
53	26	21.0167	6.96667	22.1083	8.31667	Laberge et al	2001	12	Canada	3	Averaged over genders	0	Laberge L, Petit D, Simard C, Vitaro F, Tremblay RE, Montplaisir J. Development of sleep patterns in early adolescence. J Sleep Res 2001;10:59–67.
52	5	21.6167	6.16667	23.1833	8.78333	Manber et al	1995	12	USA			0	Manber R, Pardee RE, Bootzin RR, Kuo T, Rider AM, Rider SP, et al. Changing sleep patterns in adolescents. Sleep Res 1995;24:106.
54	34	22.5167	7.05	23.6667	9.91667	Russo et al	2007	12	Italy			0	Russo PM, Bruni O, Lucidi F, Ferri R, Violani C. Sleep habits and circadian preference in Italian children and adolescents. J Sleep Res 2007;16:163–9.
55	58	21.1223	6.97067	22.3403	9.07517	Spruyt et al	2005	12	Belgium			0	Spruyt K, O’Brien LM, Cluydts R, Verleye GB, Ferri R. Odds, prevalence and predictors of sleep problems in school-age normal children. J Sleep Res 2005;14:163–76.
59	122	23.2167	7.53333	23.8667	8.68333	Hasler et al	2012	12.3	USA			2	Hasler BP, Dahl RE, Holm SM, Jakubcak JL, Ryan ND, Silk JS, Phillips ML, Forbes EE. Weekend-weekday advances in sleep timing are associated with altered reward-related brain function in healthy adolescents. Biol Psychol. 2012;91(3):334-41.
61	62	23	6.95	24.05	9.83333	Chung et al	2008	12.5	Hong Kong			0	Chung K, Cheung M. Sleep–wake patterns and sleep disturbance among Hong Kong Chinese adolescents. Sleep 2008;31:185–94.
60	43	23.15	7.95	24.5	10.3	Thorleifsdottir et al	2002	12.5	Iceland	5	Taken from a graph	0	Thorleifsdottir B, Bjornsson JK, Benediktsdottir B, Gislason T, Kristbjarnarson H. Sleep and sleep habits from childhood to young adulthood over a 10-year period. J Psychosom Res 2002;53:529–37.
62	6	22.1	6.83333	23.3333	8.75	Carskadon	1990	13	USA			0	Carskadon MA. Patterns of sleep and sleepiness in adolescents. Pediatrician 1990;17(1):5–12.
63	7	21.8833	6.6	23.4333	9.35	Carskadon	2011	13	USA	1	Sleep in America Poll (2006)	0	Carskadon MA. Sleep in Adolescents:The Perfect Storm.Pediatr Clin N Am 58 (2011) 637–647.
69	114	22.5	6.33333	23.3333	7.91667	Crowley et al	2014	13	USA			2	Crowley SJ, Van Reen E, LeBourgeois MK, Acebo C, Tarokh L, Seifer R, Barker DH, Carskadon MA. A longitudinal assessment of sleep timing, circadian phase, and phase angle of entrainment across human adolescence. PLoS One. 2014 Nov 7;9(11):e112199.
64	27	21.4917	6.93333	22.5667	8.75833	Laberge et al	2001	13	Canada	3	Averaged over genders	0	Laberge L, Petit D, Simard C, Vitaro F, Tremblay RE, Montplaisir J. Development of sleep patterns in early adolescence. J Sleep Res 2001;10:59–67.
68	94	22.1	6.8	21.9	8.7	Mishra et al	2017	13	India			0	Mishra A, Pandey RK, Minz A, Arora V. Sleeping habits among school children and their effects on sleep pattern. J Caring Sci. 2017;6(4):315-323.
65	35	22.55	7.13333	23.7	10.1333	Russo et al	2007	13	Italy			0	Russo PM, Bruni O, Lucidi F, Ferri R, Violani C. Sleep habits and circadian preference in Italian children and adolescents. J Sleep Res 2007;16:163–9.
66	59	21.1227	7.08717	22.3075	8.976	Spruyt et al	2005	13	Belgium			0	Spruyt K, O’Brien LM, Cluydts R, Verleye GB, Ferri R. Odds, prevalence and predictors of sleep problems in school-age normal children. J Sleep Res 2005;14:163–76.
67	60	21.5583	6.91667	22.9583	9.65	Van den Bulck	2004	13	Belgium	3	Averaged over genders	0	Van den Bulck J. Television viewing, computer game playing, and internet use and self-reported time to bed and time out of bed in secondary-school children. Sleep 2004;27:101–4.
70	129	21.85	6.6	22.0667	6.88333	Peixoto et al	2009	13.1	Brazil	10	Living with electricity	2	Peixoto CA, da Silva AG, Carskadon MA, Louzada FM. Adolescents living in homes without electric lighting have earlier sleep times. Behav Sleep Med. 2009;7(2):73-80.
71	70	23.2	7	23.5	8.9	Yang et al	2005	13.3	Korea			0	Yang C, Kim JK, Patel SR, Lee J. Age related changes in sleep/wake patterns among Korean teenagers. Pediatrics 2005;115:250–6.
73	142	22.4333	6.5	23.5833	10	Brandalize et al	2011	13.4	Brazil	11	Early school start time	0	Brandalize M, Pereira RF, Leite N, Filho GL, Louzada FM. Effect of morning school schedule on sleep and anthropometric variables in adolescents: a follow-up study. Chronobiol Int. 2011 Nov;28(9):779-85.
72	132	21.7667	6.2	23.8	9.71667	Randler et al	2016	13.4	Germany			0	Randler C, Wolfgang L, Matt K, Demirhan E, Horzum MB, Beşoluk Ş. Smartphone addiction proneness in relation to sleep and morningness-eveningness in German adolescents. J Behav Addict. 2016;5(3):465-73.
75	67	22.2167	6.25	22.4667	8.3	Liu et al	2008	13.5	China			0	Liu X, Zhao Z, Jia C, Buysse DJ. Sleep patterns and problems among Chinese adolescents. Pediatrics 2008;121:1165–73.
74	8	22.0833	5.98333	23.9	9.36667	Wolfson & Carskadon	1998	13.5	USA			0	Wolfson AR, Carskadon MA. Sleep schedules and daytime functioning in adolescents. Child Dev 1998;69:875–87.
76	181	22.775	7.005	24.455	10.02	Russo et al	2007	13.8	Italy	4	Averaged over chronotypes	0	Russo PM, Bruni O, Lucidi F, Ferri R, Violani C. Sleep habits and circadian preference in Italian children and adolescents. J Sleep Res 2007;16:163–9.
77	124	22.6833	6.21667	23.0833	7.56667	Komada et al	2016	13.9	Japan			0	Komada Y, Breugelmans R, Drake CL, Nakajima S, Tamura N, Tanaka H, Inoue S, Inoue Y. Social jetlag affects subjective daytime sleepiness in school-aged children and adolescents: A study using the Japanese version of the Pediatric Daytime Sleepiness Scale (PDSS-J). Chronobiol Int. 2016;33(10):1311-1319.
84	138	23.3667	6.88333	24.5333	9.63333	Boergers et al	2014	14	USA	11	Early school start time	0	Boergers J, Gable CJ, Owens JA. Later school start time is associated with improved sleep and daytime functioning in adolescents. J Dev Behav Pediatr. 2014;35(1):11-7.
79	11	22.1667	5.93333	23.95	9.23333	Carskadon	1990	14	USA			0	Carskadon MA. Patterns of sleep and sleepiness in adolescents. Pediatrician 1990;17(1):5–12.
78	9	22.25	6.46667	23.8833	9.9	Carskadon	2011	14	USA	1	Sleep in America Poll (2006)	0	Carskadon MA. Sleep in Adolescents:The Perfect Storm.Pediatr Clin N Am 58 (2011) 637–647.
81	63	23.3833	6.98333	24.4833	10.25	Chung et al	2008	14	Hong Kong			0	Chung K, Cheung M. Sleep–wake patterns and sleep disturbance among Hong Kong Chinese adolescents. Sleep 2008;31:185–94.
83	136	22	6.75	23.7667	10.3167	Kubiszewski et al	2014	14	France			0	Kubiszewski V, Fontaine R, Potard C, Gimenes G. Bullying, sleep/wake patterns and subjective sleep disorders: findings from a cross-sectional survey. Chronobiol Int. 2014;31(4):542-53.
80	36	22.7167	7.03333	23.95	10.3333	Russo et al	2007	14	Italy			0	Russo PM, Bruni O, Lucidi F, Ferri R, Violani C. Sleep habits and circadian preference in Italian children and adolescents. J Sleep Res 2007;16:163–9.
82	82	22.1667	7.06667	23.45	8.35	Short et al	2013	14	Australia			1	Short MA, Gradisar M, Lack LC, Wright HR, Dohnt H. The sleep patterns and well-being of Australian adolescents. J Adolesc. 2013 Feb;36(1):103-10.
87	187	23.45	7.8	24.42	10.325	Arrona-Palacios	2015	14.1	Mexico	4	Averaged over chronotypes	2	Arrona-Palacios A, García A, Valdez P. Sleep-wake habits and circadian preference in Mexican secondary school. Sleep Med. 2015;16(10):1259-64.
86	182	23.125	7.34	24.655	10.63	Collado et al	2012	14.1	Spain	4	Averaged over chronotypes	0	Collado Mateo MJ, Díaz-Morales JF, Escribano Barreno C, Delgado Prieto P, Randler C. Morningness-eveningness and sleep habits among adolescents: age and gender differences. Psicothema. 2012;24(3):410-5.
85	130	20.3333	6.93333	23.7833	9.51667	Gariépy et al	2017	14.1	Canada			0	Gariépy G, Janssen I, Sentenac M, Elgar FJ. School start time and sleep in Canadian adolescents. J Sleep Res. 2017;26(2):195-201.
88	183	23.23	7.3	25.06	10.71	Diaz-Morales et	2007	14.3	Spain	4	Averaged over chronotypes	0	Díaz-Morales JF, de León MC, Sorroche MG. Validity of the Morningness-Eveningness Scale for Children among Spanish adolescents. Chronobiol Int. 2007;24(3):435-47.
90	189	23.3167	6.725	24.2667	10.2	Li et al.	2018	14.5	Hong Kong	4	Averaged over chronotypes	0	Li SX, Chan NY, Man Yu MW, Lam SP, Zhang J, Yan Chan JW, Li AM, Wing YK. Eveningness chronotype, insomnia symptoms, and emotional and behavioural problems in adolescents. Sleep Med. 2018;47:93-99.
89	44	23.8	7.95	25.55	10.5	Thorleifsdottir et al	2002	14.5	Iceland	5	Taken from a graph	0	Thorleifsdottir B, Bjornsson JK, Benediktsdottir B, Gislason T, Kristbjarnarson H. Sleep and sleep habits from childhood to young adulthood over a 10-year period. J Psychosom Res 2002;53:529–37.
99	139	23.5	6.96667	24.9	9.9	Boergers et al	2014	15	USA	11	Early school start time	0	Boergers J, Gable CJ, Owens JA. Later school start time is associated with improved sleep and daytime functioning in adolescents. J Dev Behav Pediatr. 2014;35(1):11-7.
91	12	22.4	6.08333	24.1833	9.4	Carskadon	2011	15	USA	1	Sleep in America Poll (2006)	0	Carskadon MA. Sleep in Adolescents:The Perfect Storm.Pediatr Clin N Am 58 (2011) 637–647.
93	14	22.5333	6.38333	24.05	9.85	Carskadon	2011	15	USA	1	Sleep in America Poll (2006)	0	Carskadon MA. Sleep in Adolescents:The Perfect Storm.Pediatr Clin N Am 58 (2011) 637–647.
95	64	23.4333	7.01667	24.5167	10.3833	Chung et al	2008	15	Hong Kong			0	Chung K, Cheung M. Sleep–wake patterns and sleep disturbance among Hong Kong Chinese adolescents. Sleep 2008;31:185–94.
98	115	22.5667	6.36667	23.3167	7.85	Crowley et al	2014	15	USA			2	Crowley SJ, Van Reen E, LeBourgeois MK, Acebo C, Tarokh L, Seifer R, Barker DH, Carskadon MA. A longitudinal assessment of sleep timing, circadian phase, and phase angle of entrainment across human adolescence. PLoS One. 2014 Nov 7;9(11):e112199.
94	28	22.79	6.92	24.46	9.92	Giannotti et al.	2002	15	Italy	4	Averaged over chronotypes	0	Giannotti F, Cortesi F, Sebastiani T, Ottaviano S. Circadian preference, sleep and daytime behaviour in adolescence. J Sleep Res. 2002 Sep;11(3):191-9.
97	83	22.5	7.2	23.62	8.63333	Short et al	2013	15	Australia			1	Short MA, Gradisar M, Lack LC, Wright HR, Dohnt H. The sleep patterns and well-being of Australian adolescents. J Adolesc. 2013 Feb;36(1):103-10.
92	13	22.3333	6	24.1	9.66667	Wolfson & Carskadon	1998	15	USA			0	Wolfson AR, Carskadon MA. Sleep schedules and daytime functioning in adolescents. Child Dev 1998;69:875–87.
96	71	24	6.8	23.6	9.5	Yang et al	2005	15	Korea			0	Yang C, Kim JK, Patel SR, Lee J. Age related changes in sleep/wake patterns among Korean teenagers. Pediatrics 2005;115:250–6.
100	131	23.85	6.45	24.2333	9.38333	Seo et al	2017	15.3	Korea			0	Seo JH, Kim JH, Yang KI, Hong SB. Late use of electronic media and its association with sleep, depression, and suicidality among Korean adolescents. Sleep Med. 2017 Jan;29:76-80.
101	126	23.73	7.13	24.94	10.24	Borisenkov et al.	2016	15.4	Russia			0	Borisenkov MF, Tserne TA, Panev AS, Petrova N.B., Timonin V.D., Kolomeichuk S.N., Vinogradova I.A., Kovyazina M.S., Khokhlov N.A., Kosova A.L., Kasyanova O.N. Seven-year survey of sleep timing in Russian children and adolescents: chronic 1-h forward transition of social clock is associated with increased social jetlag and winter pattern of mood seasonality. Biol Rhythm Res 2016;48:3-12
102	134	22.5667	6.61667	24.9833	10.75	Perkinson-Gloor et al	2013	15.4	Switzerland	11	Early school start time	0	Perkinson-Gloor N, Lemola S, Grob A. Sleep duration, positive attitude toward life, and academic achievement: the role of daytime tiredness, behavioral persistence, and school start times. J Adolesc. 2013;36(2):311-8.
103	127	24.1	7.09	25.47	11.11	Borisenkov et al.	2016	15.6	Russia			0	Borisenkov MF, Tserne TA, Panev AS, Petrova N.B., Timonin V.D., Kolomeichuk S.N., Vinogradova I.A., Kovyazina M.S., Khokhlov N.A., Kosova A.L., Kasyanova O.N. Seven-year survey of sleep timing in Russian children and adolescents: chronic 1-h forward transition of social clock is associated with increased social jetlag and winter pattern of mood seasonality. Biol Rhythm Res 2016;48:3-12
104	150	22.5167	6.63333	25.1	10.3167	Preckel et al	2013	15.6	Germany			0	Preckel F, Lipnevich AA, Boehme K, Brandner L, Georgi K, Könen T, Mursin K, Roberts RD. Morningness-eveningness and educational outcomes: the lark has an advantage over the owl at high school. Br J Educ Psychol. 2013;83(Pt 1):114-34.
119	140	24.0167	7.08333	24.5833	9.95	Boergers et al	2014	16	USA	11	Early school start time	0	Boergers J, Gable CJ, Owens JA. Later school start time is associated with improved sleep and daytime functioning in adolescents. J Dev Behav Pediatr. 2014;35(1):11-7.
106	17	22.8667	6.21667	24.4667	9.35	Carskadon	1990	16	USA			0	Carskadon MA. Patterns of sleep and sleepiness in adolescents. Pediatrician 1990;17(1):5–12.
108	19	22.85	6.38333	24.4167	10.1	Carskadon	2011	16	USA	1	Sleep in America Poll (2006)	0	Carskadon MA. Sleep in Adolescents:The Perfect Storm.Pediatr Clin N Am 58 (2011) 637–647.
111	65	23.5833	6.96667	24.6667	10.3167	Chung et al	2008	16	Hong Kong			0	Chung K, Cheung M. Sleep–wake patterns and sleep disturbance among Hong Kong Chinese adolescents. Sleep 2008;31:185–94.
116	116	22.8833	6.46667	23.7833	8.13333	Crowley et al	2014	16	USA			2	Crowley SJ, Van Reen E, LeBourgeois MK, Acebo C, Tarokh L, Seifer R, Barker DH, Carskadon MA. A longitudinal assessment of sleep timing, circadian phase, and phase angle of entrainment across human adolescence. PLoS One. 2014 Nov 7;9(11):e112199.
117	119	24.6	6.65	25.25	9.73333	Kim et al	2011	16	Korea			0	Kim SJ, Lee YJ, Cho SJ, Cho IH, Lim W, Lim W. Relationship between weekend catch-up sleep and poor performance on attention tasks in Korean adolescents. Arch Pediatr Adolesc Med. 2011 Sep;165(9):806-12.
109	23	22.3567	6.45667	22.8033	9.44333	Knutson & Lauderdale	2009	16	USA	2	Averaged over years of assessments	0	Knutson KL, Lauderdale DS. Sociodemographic and behavioral predictors of bed time and wake time among US adolescents aged 15 to 19 years. J Pediatr2009;154:426–30.
118	125	23.9	6.41667	23.95	7.9	Komada et al	2016	16	Japan			0	Komada Y, Breugelmans R, Drake CL, Nakajima S, Tamura N, Tanaka H, Inoue S, Inoue Y. Social jetlag affects subjective daytime sleepiness in school-aged children and adolescents: A study using the Japanese version of the Pediatric Daytime Sleepiness Scale (PDSS-J). Chronobiol Int. 2016;33(10):1311-1319.
105	16	22.65	6.13333	23.9333	9.25	Manber et al	1995	16	USA			0	Manber R, Pardee RE, Bootzin RR, Kuo T, Rider AM, Rider SP, et al. Changing sleep patterns in adolescents. Sleep Res 1995;24:106.
112	84	22.7	7.3	23.93	8.53333	Short et al	2013	16	Australia			1	Short MA, Gradisar M, Lack LC, Wright HR, Dohnt H. The sleep patterns and well-being of Australian adolescents. J Adolesc. 2013 Feb;36(1):103-10.
110	61	22.5	6.90833	25.9417	10.2167	Van den Bulck	2004	16	Belgium	3	Averaged over genders	0	Van den Bulck J. Television viewing, computer game playing, and internet use and self-reported time to bed and time out of bed in secondary-school children. Sleep 2004;27:101–4.
107	18	22.6167	6.08333	24.5	9.76667	Wolfson & Carskadon	1998	16	USA			0	Wolfson AR, Carskadon MA. Sleep schedules and daytime functioning in adolescents. Child Dev 1998;69:875–87.
113	103	22.7667	6.33333	24.2833	9.66667	Wolfson et al	2003	16	USA	8	Data of Survey, Diary, Actigraphy	0	Wolfson AR, Carskadon MA, Acebo C, Seifer R, Fallone G, Labyak SE, Martin JL. Evidence for the validity of a sleep habits survey for adolescents.Sleep. 2003;26(2):213-6.
114	104	22.9	6.38333	24.1333	8.76667	Wolfson et al	2003	16	USA	8	Data of Survey, Diary, Actigraphy	1	Wolfson AR, Carskadon MA, Acebo C, Seifer R, Fallone G, Labyak SE, Martin JL. Evidence for the validity of a sleep habits survey for adolescents.Sleep. 2003;26(2):213-6.
115	105	22.9833	6.3	24.1833	8.71667	Wolfson et al	2003	16	USA	8	Data of Survey, Diary, Actigraphy	2	Wolfson AR, Carskadon MA, Acebo C, Seifer R, Fallone G, Labyak SE, Martin JL. Evidence for the validity of a sleep habits survey for adolescents.Sleep. 2003;26(2):213-6.
121	106	22.2361	6.89583	23.0972	9.04167	Agostini et al	2017	16.2	USA	9	Averaged over participants	2	Agostini A, Carskadon MA, Dorrian J, Coussens S, Short MA. An experimental study of adolescent sleep restriction during a simulated school week: changes in phase, sleep staging, performance and sleepiness. J Sleep Res. 2017 Apr;26(2):227-235.
120	98	23.2833	7.33333	24.6333	9.61667	Bei et al	2014	16.2	Australia	6	Free days are holidays/vacations	2	Bei B, Allen NB, Nicholas CL, Dudgeon P, Murray G, Trinder J. Actigraphy-assessed sleep during school and vacation periods: a naturalistic study of restricted and extended sleep opportunitiesin adolescents. J Sleep Res. 2014;23(1):107-17.
122	68	22.6333	6	22.8	8.76667	Liu et al	2008	16.4	China			0	Liu X, Zhao Z, Jia C, Buysse DJ. Sleep patterns and problems among Chinese adolescents. Pediatrics 2008;121:1165–73.
123	15	22.7333	5.91667	24.6833	9.85	Link & Ancoli-Israel	1995	16.5	USA			0	Link SC, Ancoli-Israel S. Sleep and the teenager. Sleep Res 1995;24a:184.
124	45	24.01	8.08	26.2	10.8	Thorleifsdottir et al	2002	16.5	Iceland	5	Taken from a graph	0	Thorleifsdottir B, Bjornsson JK, Benediktsdottir B, Gislason T, Kristbjarnarson H. Sleep and sleep habits from childhood to young adulthood over a 10-year period. J Psychosom Res 2002;53:529–37.
125	128	23.89	7.05	24.85	10.27	Borisenkov et al.	2016	16.6	Russia			0	Borisenkov MF, Tserne TA, Panev AS, Petrova N.B., Timonin V.D., Kolomeichuk S.N., Vinogradova I.A., Kovyazina M.S., Khokhlov N.A., Kosova A.L., Kasyanova O.N. Seven-year survey of sleep timing in Russian children and adolescents: chronic 1-h forward transition of social clock is associated with increased social jetlag and winter pattern of mood seasonality. Biol Rhythm Res 2016;48:3-12
126	96	23.0833	6.2	24.35	9.33333	Sousa et al	2013	16.8	Brazil	7	Data of a control groups	1	Sousa, I.C., Souza, J.C., Louzada, F.M. et al. Sleep Biol. Rhythms 2013;11: 144.
132	141	24.5833	7.21667	25.1333	9.91667	Boergers et al	2014	17	USA	11	Early school start time	0	Boergers J, Gable CJ, Owens JA. Later school start time is associated with improved sleep and daytime functioning in adolescents. J Dev Behav Pediatr. 2014;35(1):11-7.
127	20	22.9667	6.43333	24.65	9.35	Carskadon	1990	17	USA			0	Carskadon MA. Patterns of sleep and sleepiness in adolescents. Pediatrician 1990;17(1):5–12.
128	22	23.0333	6.51667	24.75	9.85	Carskadon	2011	17	USA	1	Sleep in America Poll (2006)	0	Carskadon MA. Sleep in Adolescents:The Perfect Storm.Pediatr Clin N Am 58 (2011) 637–647.
129	117	23.0667	6.56667	24.0167	8.13333	Crowley et al	2014	17	USA			2	Crowley SJ, Van Reen E, LeBourgeois MK, Acebo C, Tarokh L, Seifer R, Barker DH, Carskadon MA. A longitudinal assessment of sleep timing, circadian phase, and phase angle of entrainment across human adolescence. PLoS One. 2014 Nov 7;9(11):e112199.
130	120	24.5833	6.63333	25.2333	9.63333	Kim et al	2011	17	Korea			0	Kim SJ, Lee YJ, Cho SJ, Cho IH, Lim W, Lim W. Relationship between weekend catch-up sleep and poor performance on attention tasks in Korean adolescents. Arch Pediatr Adolesc Med. 2011 Sep;165(9):806-12.
131	137	23.0333	6.48333	25.3833	10.8167	Kubiszewski et al	2014	17	France			0	Kubiszewski V, Fontaine R, Potard C, Gimenes G. Bullying, sleep/wake patterns and subjective sleep disorders: findings from a cross-sectional survey. Chronobiol Int. 2014;31(4):542-53.
134	133	22.5167	6.25	24.5333	10.1167	Randler et al	2016	17.1	Germany			0	Randler C, Wolfgang L, Matt K, Demirhan E, Horzum MB, Beşoluk Ş. Smartphone addiction proneness in relation to sleep and morningness-eveningness in German adolescents. J Behav Addict. 2016;5(3):465-73.
133	72	24.9	6.3	23.9	9.3	Yang et al	2005	17.1	Korea			0	Yang C, Kim JK, Patel SR, Lee J. Age related changes in sleep/wake patterns among Korean teenagers. Pediatrics 2005;115:250–6.
136	29	23	6.795	25.42	10.295	Giannotti et al.	2002	17.5	Italy	4	Averaged over chronotypes	0	Giannotti F, Cortesi F, Sebastiani T, Ottaviano S. Circadian preference, sleep and daytime behaviour in adolescence. J Sleep Res. 2002 Sep;11(3):191-9.
137	184	23.59	7.025	24.835	10.5	Lehto et al	2016	17.5	Finland	4	Averaged over chronotypes	0	Lehto JE, Aho O, Eklund M, Heinaro M, Kettunen S, Peltomäki A, Ylä-Kotola K, Öst K, Partonen T. Circadian preferences and sleep in 15- to 20-year old Finnish students. Sleep Sci. 2016;9(2):78-83.
135	10	22.7667	6.33333	24.2833	9.66667	Wolfson & Carskadon	1998	17.5	USA			0	Wolfson AR, Carskadon MA. Sleep schedules and daytime functioning in adolescents. Child Dev 1998;69:875–87.
138	153	23.2833	6.78333	25.5167	11.2167	Sivertsen et al	2013	17.8	Norway	7	Data of a control groups	0	Sivertsen B, Pallesen S, Stormark KM, Bøe T, Lundervold AJ, Hysing M. Delayed sleep phase syndrome in adolescents: prevalence and correlates in a large population based study. BMC Public Health. 2013;13:1163.
140	66	23.7833	6.86667	24.7667	10.4333	Chung et al	2008	18	Hong Kong			0	Chung K, Cheung M. Sleep–wake patterns and sleep disturbance among Hong Kong Chinese adolescents. Sleep 2008;31:185–94.
141	118	24.2333	8.06667	24.75	8.6	Crowley et al	2014	18	USA			2	Crowley SJ, Van Reen E, LeBourgeois MK, Acebo C, Tarokh L, Seifer R, Barker DH, Carskadon MA. A longitudinal assessment of sleep timing, circadian phase, and phase angle of entrainment across human adolescence. PLoS One. 2014 Nov 7;9(11):e112199.
142	121	24.8	6.51667	25.3833	9.55	Kim et al	2011	18	Korea			0	Kim SJ, Lee YJ, Cho SJ, Cho IH, Lim W, Lim W. Relationship between weekend catch-up sleep and poor performance on attention tasks in Korean adolescents. Arch Pediatr Adolesc Med. 2011 Sep;165(9):806-12.
139	21	21.85	6.16667	24.8167	9.53333	Wolfson & Carskadon	1998	18	USA			0	Wolfson AR, Carskadon MA. Sleep schedules and daytime functioning in adolescents. Child Dev 1998;69:875–87.
143	46	24.3	8.08	26.2	10.6	Thorleifsdottir et al	2002	18.5	Iceland	5	Taken from a graph	0	Thorleifsdottir B, Bjornsson JK, Benediktsdottir B, Gislason T, Kristbjarnarson H. Sleep and sleep habits from childhood to young adulthood over a 10-year period. J Psychosom Res 2002;53:529–37.
144	147	24.4167	6.3	25.1833	8.58333	Miller et al	2010	18.8	USA			2	Miller NL, Shattuck LG, Matsangas P. Longitudinal study of sleep patterns of United States Military Academy cadets. Sleep 2010;33(12):1623-1631.
146	175	23.99	7.81	25.495	9.95	Kabrita et al	2014	19.6	Lebanon	4	Averaged over chronotypes	0	Kabrita CS, Hajjar-Muça TA, Duffy JF. Predictors of poor sleep quality among Lebanese university students: association between evening typology, lifestyle behaviors, and sleep habits. Nat Sci Sleep. 2014;6:11-8.
145	174	23.725	7.11	25.3	9.59	Korczak et al.	2008	19.6	Brazil	4	Averaged over chronotypes	2	Korczak AL, Martynhak BJ, Pedrazzoli M, Brito AF, Louzada FM. Influence of chronotype and social zeitgebers on sleep/wake patterns. Braz J Med Biol Res. 2008;41(10):914-9.
147	97	24.2833	8.03333	25.7333	10.1333	Lund et al	2010	20	USA			0	Lund HG, Reider BD, Whiting AB, Prichard JR. Sleep patterns and predictors of disturbed sleep in a large population of college students. J Adolesc Health. 2010;46(2):124-32.
148	156	24	8.06667	25.0167	9.75	Zavada et al	2005	20	The Netherlands			0	Zavada A, Gordijn MC, Beersma DG, Daan S, Roenneberg T. Comparison of the Munich Chronotype Questionnaire with the Horne-Ostberg's Morningness-Eveningness Score. Chronobiol Int. 2005;22(2):267-78.
149	47	24.25	8.25	25.7	9.98	Thorleifsdottir et al	2002	20.5	Iceland	5	Taken from a graph	0	Thorleifsdottir B, Bjornsson JK, Benediktsdottir B, Gislason T, Kristbjarnarson H. Sleep and sleep habits from childhood to young adulthood over a 10-year period. J Psychosom Res 2002;53:529–37.
150	148	24.1833	7.51667	24.7167	9.81667	Jankowski et al	2014	20.8	Poland			0	Jankowski KS, Vollmer C, Linke M, Randler C. Differences in sun time within the same time zone affect sleep–wake and social rhythms, but not morningness preference: Findings from a Polish–German comparison study. Time & Society 2014;23(2):258-76.
151	146	25.5583	8.55	25.55	9.425	Tsai & Li	2004	21	Taiwan	3	Averaged over genders	1	Tsai LL, Li SP. Sleep patterns in college students: gender and grade differences. J Psychosom Res. 2004;56(2):231-7.
152	176	23.84	7.575	25.735	9.625	Vitale et al	2015	21.3	Italy	4	Averaged over chronotypes	2	Vitale JA, Roveda E, Montaruli A, Galasso L, Weydahl A, Caumo A, Carandente F. Chronotype influences activity circadian rhythm and sleep: differences in sleep quality between weekdays and weekend. Chronobiol Int. 2015;32(3):405-15.
153	149	23.9	7.86667	24.9	9.88333	Jankowski et al	2014	21.7	Germany			0	Jankowski KS, Vollmer C, Linke M, Randler C. Differences in sun time within the same time zone affect sleep–wake and social rhythms, but not morningness preference: Findings from a Polish–German comparison study. Time & Society 2014;23(2):258-76.
154	166	24.3833	7.78333	24.9167	9.6	Lo et al	2014	21.8	Singapore			0	Lo JC, Leong RL, Loh KK, Dijk DJ, Chee MW. Young Adults' Sleep Duration on Work Days: Differences between East and West. Front Neurol. 2014;5:81.
155	143	24.3167	7.11667	25.3667	9.68333	Kim et al	2010	22	Korea			0	Kim HS, Eom MR, Kim EK. [Sleep patterns and circadian types of nursing students during shift schedules]. J Korean Acad Nurs. 2010;40(1):43-51. [Article in Korean]
156	144	24.6167	6.9	25.8667	10.2	Teixeira et al	2012	22	Brazil			0	Teixeira LR, Pedrazzoli M, Luz AA, Turte SL Paula LP, Valente D, Tufik S, Fisher FM. Assessment of biological components associated with sleepiness in young working college students. Sleep Sci. 2012;5(4):103-106.
157	48	24.2	8.02	25.8	9.98	Thorleifsdottir et al	2002	22.5	Iceland	5	Taken from a graph	0	Thorleifsdottir B, Bjornsson JK, Benediktsdottir B, Gislason T, Kristbjarnarson H. Sleep and sleep habits from childhood to young adulthood over a 10-year period. J Psychosom Res 2002;53:529–37.
158	152	23.8833	8.33333	25.15	10.05	Friborg et al	2012	22.7	Norway	12	Averaged over seasons	1	Friborg O, Bjorvatn B, Amponsah B, Pallesen S. Associations between seasonal variations in day length (photoperiod), sleep timing, sleep quality and mood: a comparison between Ghana (5°) and Norway (69°). J Sleep Res. 2012;21(2):176-84.
159	145	24.455	6.98	25.505	9.7	Mirghani	2017	23	Sudan	3	Averaged over genders	0	Mirghani HO. The effect of chronotype (morningness/eveningness) on medical students’ academic achievement in Sudan. Journal of Taibah University Medical Sciences. 2017;12(6):512-516.
160	169	23.75	7.75	24.1278	8.51111	Friborg et al	2014	23.4	Norway	12	Averaged over seasons	1	Friborg O, Rosenvinge JH, Wynn R, Gradisar M. Sleep timing, chronotype, mood, and behavior at an Arctic latitude (69° N). Sleep Med. 2014;15(7):798-807.
												2	Actigraphy
												1	Dairy
												0	Survey

## Sheet: 13_samples_(chronotypes+ages)
	Morning type				Evening type						Avaraged
Sample	Weekdays		Weekends		Weekdays		Weekends		Sample #		Weekdays		Weekends		Published in		Mean	Country	Note			Reference
#	BT	RT	BT	RT	BT	RT	BT	RT	Odered	Collected	BT	RT	BT	RT	Authors	Year	Age		#		Method
1	20.65	6.62	20.88	6.87	21.67	7.28	22.03	8.18	9	180	21.16	6.95	21.455	7.525	Doi et al	2016	4	Japan	4	Averaged over chronotypes	0	Doi Y, Ishihara K, Uchiyama M. Epidemiological study on chronotype among preschool children in Japan: Prevalence, sleep-wake patterns, and associated factors. Chronobiol Int. 2016;33(10):1340-1350.
2	21.23	6.73	21.98	8.58	21.48	6.88	23.8	9.62	58	173	21.355	6.805	22.89	9.1	Arora &Taheri	2015	12	UK	4	Averaged over chronotypes	0	Arora T, Taheri S. Associations among late chronotype, body mass index and dietary behaviors in young adolescents. Int J Obes (Lond) 2015;39(1):39-44.
3	22.2	6.83	23.68	8.67	23.35	7.18	25.23	11.37	76	181	22.775	7.005	24.455	10.02	Russo et al	2007	13.8	Italy	4	Averaged over chronotypes	0	Russo PM, Bruni O, Lucidi F, Ferri R, Violani C. Sleep habits and circadian preference in Italian children and adolescents. J Sleep Res 2007;16:163–9.
4	22.73	7.25	24.08	9.93	23.52	7.43	25.23	11.33	86	182	23.125	7.34	24.655	10.63	Collado et al	2012	14.1	Spain	4	Averaged over chronotypes	0	Collado Mateo MJ, Díaz-Morales JF, Escribano Barreno C, Delgado Prieto P, Randler C. Morningness-eveningness and sleep habits among adolescents: age and gender differences. Psicothema. 2012;24(3):410-5.
5	22.53	7.28	23.02	9.15	24.37	8.32	25.82	11.5	87	187	23.45	7.8	24.42	10.325	Arrona-Palacios	2015	14.1	Mexico	4	Averaged over chronotypes	2	Arrona-Palacios A, García A, Valdez P. Sleep-wake habits and circadian preference in Mexican secondary school. Sleep Med. 2015;16(10):1259-64.
6	22.83	7.2	24.35	10	23.63	7.4	25.77	11.42	88	183	23.23	7.3	25.06	10.71	Diaz-Morales et	2007	14.3	Spain	4	Averaged over chronotypes	0	Díaz-Morales JF, de León MC, Sorroche MG. Validity of the Morningness-Eveningness Scale for Children among Spanish adolescents. Chronobiol Int. 2007;24(3):435-47.
7	22.6833	6.65	23.4	9.1	23.95	6.8	25.1333	11.3	90	189	23.3167	6.725	24.2667	10.2	Li et al.	2018	14.5	Hong Kong	4	Averaged over chronotypes	0	Li SX, Chan NY, Man Yu MW, Lam SP, Zhang J, Yan Chan JW, Li AM, Wing YK. Eveningness chronotype, insomnia symptoms, and emotional and behavioural problems in adolescents. Sleep Med. 2018;47:93-99.
8	22.5	6.67	23.67	8.92	23.08	7.17	25.25	10.92	94	28	22.79	6.92	24.46	9.92	Giannotti et al.	2002	15	Italy	4	Averaged over chronotypes	0	Giannotti F, Cortesi F, Sebastiani T, Ottaviano S. Circadian preference, sleep and daytime behaviour in adolescence. J Sleep Res. 2002 Sep;11(3):191-9.
9	22.5	6.42	24.42	9.17	23.5	7.17	26.42	11.42	136	29	23	6.795	25.42	10.295	Giannotti et al.	2002	17.5	Italy	4	Averaged over chronotypes	0	Giannotti F, Cortesi F, Sebastiani T, Ottaviano S. Circadian preference, sleep and daytime behaviour in adolescence. J Sleep Res. 2002 Sep;11(3):191-9.
10	23.38	6.63	24.17	9.68	23.8	7.42	25.5	11.32	137	184	23.59	7.025	24.835	10.5	Lehto et al	2016	17.5	Finland	4	Averaged over chronotypes	0	Lehto JE, Aho O, Eklund M, Heinaro M, Kettunen S, Peltomäki A, Ylä-Kotola K, Öst K, Partonen T. Circadian preferences and sleep in 15- to 20-year old Finnish students. Sleep Sci. 2016;9(2):78-83.
11	23	6.67	23.55	7.85	24.45	7.55	27.05	11.33	145	174	23.725	7.11	25.3	9.59	Korczak et al.	2008	19.6	Brazil	4	Averaged over chronotypes	2	Korczak AL, Martynhak BJ, Pedrazzoli M, Brito AF, Louzada FM. Influence of chronotype and social zeitgebers on sleep/wake patterns. Braz J Med Biol Res. 2008;41(10):914-9.
12	23.2	7.07	24.37	8.27	24.78	8.55	26.62	11.63	146	175	23.99	7.81	25.495	9.95	Kabrita et al	2014	19.6	Lebanon	4	Averaged over chronotypes	0	Kabrita CS, Hajjar-Muça TA, Duffy JF. Predictors of poor sleep quality among Lebanese university students: association between evening typology, lifestyle behaviors, and sleep habits. Nat Sci Sleep. 2014;6:11-8.
13	23.63	7.17	25.25	8.97	24.05	7.98	26.22	10.28	152	176	23.84	7.575	25.735	9.625	Vitale et al	2015	21.3	Italy	4	Averaged over chronotypes	2	Vitale JA, Roveda E, Montaruli A, Galasso L, Weydahl A, Caumo A, Carandente F. Chronotype influences activity circadian rhythm and sleep: differences in sleep quality between weekdays and weekend. Chronobiol Int. 2015;32(3):405-15.
																					2	Actigraphy
																					1	Dairy
																					0	Survey
